# Supplementary material for: Human antibody repertoire frequently includes antibodies to a bacterial biofilm associated protein
Source: PLoS One. 2019 Jul 9;14(7):e0219256. doi: 10.1371/journal.pone.0219256 (PMC6615618; doi:10.1371/journal.pone.0219256)
Supplement: S1 Table — ELISA binding data supporting the Kd calculation presented in Table 2 are provided here, including duplicate assays. (XLSX) [file pone.0219256.s002.xlsx]

## Sheet: HU Sa
HU Sa (2ug/ml)
mAb	nM
	600	200	66.6667	22.2222	7.40741	2.46914	0.823045	0.274348	0.0914495	0.0304832	0.0101611	BSA
1335	1.5317	0.6572	0.2635	0.1507	0.1189	0.1241	0.3002	0.8542	2.1619	0.293	0.4104	0.2344
	1.554	0.8499	0.3747	0.1886	0.1599	0.1274	0.1306	0.1622	0.1664	0.1524	0.1579	0.1814
1337	3.4717	3.5068	3.2387	2.942	2.1356	1.0871	0.4609	0.2464	0.167	0.1518	0.1748	0.1767
	0.0466	0.0408	0.0454	0.0459	0.0553	0.0501	0.0479	0.0537	0.0537	0.048	0.0487	0.0487
1338	3.1424	3.0743	2.5049	1.4757	0.6188	0.3057	0.2226	0.1395	0.1597	0.1479	0.1526	0.1708
	3.1034	3.0546	2.4796	1.4779	0.6236	0.2822	0.1748	0.138	0.1225	0.1334	0.1392	0.1882
1341	0.563	0.368	0.1828	0.3354	0.1108	0.1053	2.3041	0.1594	0.5242	1.8906	1.7213	2.1718
	0.2991	0.1917	0.1526	0.1034	0.1185	0.1097	0.1355	0.1203	0.1894	0.3087	0.1969	0.1734
1347	3.0588	1.5633	0.7104	0.3633	0.17	0.1502	0.1215	1.1993	1.0513	0.264	0.2315	0.1965
	3.0142	1.7538	0.8667	0.4047	0.1907	0.1415	0.1309	0.3216	0.1484	0.1311	0.1384	0.1559
1361	3.0809	3.2409	2.867	2.5478	1.6935	0.9592	0.4065	0.2942	0.1516	0.1441	0.1419	0.1841
	3.122	3.1725	2.9109	2.5898	1.8792	1.1276	0.4122	0.3008	0.1583	0.148	0.163	0.1646
mAb	nM
	60	20	6.66667	2.22222	0.740741	0.246914	0.0823045	0.0274348	0.00914495	0.00304832	0.00101611	BSA
1068	4	3.5945	3.2777	3.3909	3.2463	3.074	2.8504	2.3692	1.4955	0.7997	0.4282	0.1431
	2.3824	3.3306	3.4601	3.3168	3.2956	3.1382	2.8673	2.4312	1.4636	0.7675	0.4129	0.1586
mAb	nM
	20	6.66667	2.22222	0.740741	0.246914	0.0823045	0.0274348	0.00914495	0.00304832	0.00101611	0.000338702	BSA
1330	2.9676	3.2357	3.0738	2.8718	2.5772	2.0805	1.0262	0.5564	0.2689	0.1982	0.1714	0.121
	3.1605	3.253	3.0347	2.8284	2.4772	1.762	0.8822	0.4061	0.2223	0.1488	0.1818	0.3704
							a	0.1883										a	0.3115
							b	1.76										b	1.382
							c	305.6										c	300.3
							d	1.956										d	4.078
							MSE	0.005556										MSE	0.07498
							R²	0.9669										R²	0.901
							SS	0.1222										SS	1.65
							SYX	0.08241										SYX	0.3027
							a	0.1473										a	0.1358
							b	1.166										b	1.034
							c	5.468										c	6.115
							d	3.488										d	3.185
							MSE	0.00113										MSE	0.004172
							R²	0.9994										R²	0.9973
							SS	0.02485										SS	0.09178
							SYX	0.03716										SYX	0.07141
							a	0.1492										a	0.1403
							b	1.327										b	1.06
							c	26.95										c	0.06367
							d	3.211										d	3.132
							MSE	0.0007057										MSE	0.0081
							R²	0.9995										R²	0.9948
							SS	0.01553										SS	0.1782
							SYX	0.02937										SYX	0.0995
							a	-3.77										a	0.1401
							b	-0.03045										b	0.964
							c	67.02										c	0.01233
							d	4.292										d	3.337
							MSE	0.338										MSE	0.06701
							R²	0.1187										R²	0.9432
							SS	7.435										SS	1.474
							SYX	0.6427										SYX	0.2862

## Sheet: IHF Ab
IHF Ab (2ug/ml)
mAb	nM
	600	200	66.6667	22.2222	7.40741	2.46914	0.823045	0.274348	0.0914495	0.0304832	0.0101611	BSA
1335	0.2469	0.188	0.1256	0.1483	0.111	0.1364	0.2352	0.1755	0.1655	0.1924	0.2544	0.2531
	0.2147	0.1463	0.1248	0.1234	0.114	0.1296	0.1384	0.1343	0.1452	0.1895	0.1998	0.2451
1337	0.1327	0.0917	0.09	0.0957	0.1083	0.121	0.136	0.5302	0.1356	0.1711	0.2095	0.2242
	0.1273	0.1373	0.1847	0.1645	0.1143	0.1399	0.2034	0.149	0.1574	0.187	0.2152	0.2051
1338	0.2568	0.1342	0.1224	0.157	0.1049	0.1215	0.1528	0.1748	0.2098	0.157	0.196	0.1907
	0.8386	0.12	0.1163	0.1097	0.1116	0.117	0.1313	0.1245	0.1442	0.2102	0.1762	0.2086
1341	0.2631	0.147	0.106	0.0993	0.1066	0.1206	0.1241	0.1347	0.1536	0.14	0.1749	0.1827
	0.904	0.1674	0.1725	0.1216	0.1209	0.1629	0.2583	0.1314	0.1415	0.1763	0.2654	0.205
1347	0.3392	0.3035	0.2367	0.1388	0.143	0.1659	0.164	0.1711	0.1776	0.2209	0.2926	0.3083
	0.356	0.264	0.2352	0.1264	0.126	0.1832	0.2143	0.2083	0.155	0.1784	0.2468	0.3011
1361	0.2692	0.2412	0.1736	0.1557	0.1712	0.1664	0.1766	0.1732	0.1594	0.1906	0.2366	0.2601
	0.3787	0.2401	0.2239	0.1273	0.1485	0.1457	0.1736	0.1541	0.1687	0.1899	0.2028	0.2153
mAb	nM
	60	20	6.66667	2.22222	0.740741	0.246914	0.0823045	0.0274348	0.00914495	0.00304832	0.00101611	BSA
1068	3.5869	3.6927	3.6204	3.5648	3.4531	3.3907	3.2175	3.0193	2.2404	1.4969	0.7042	0.1948
	3.6584	3.7184	3.687	3.6537	3.5573	3.4383	3.2892	2.8528	2.1319	1.3417	0.9232	0.2179
mAb	nM
	20	6.66667	2.22222	0.740741	0.246914	0.0823045	0.0274348	0.00914495	0.00304832	0.00101611	0.000338702	BSA
1330	3.47	3.5116	3.3273	3.1516	2.8238	2.1801	1.2048	0.6096	0.3723	0.2476	0.2282	0.2082
	3.3907	3.432	3.2685	3.0752	2.7431	2.1154	1.1244	0.5485	0.2737	0.2331	0.2906	0.2273
								a	-0.08546										a	0.1842
								b	-0.01878										b	1.679
								c	120.4										c	196.5
								d	0.3985										d	0.3764
								MSE	0.001775										MSE	0.001556
								R²	0.03486										R²	0.637
								SS	0.03904										SS	0.03422
								SYX	0.04657										SYX	0.0436
								a	0.06133										a	0.1723
								b	-0.3078										b	1.828
								c	25.72										c	258.5
								d	0.2216										d	0.356
								MSE	0.006534										MSE	0.0008045
								R²	0.1525										R²	0.7214
								SS	0.1438										SS	0.0177
								SYX	0.08937										SYX	0.03136
								a	0.1446										a	0.1979
								b	48.46										b	1.027
								c	257.5										c	0.05985
								d	0.5477										d	3.417
								MSE	0.008659										MSE	0.003629
								R²	0.608										R²	0.9979
								SS	0.1905										SS	0.07984
								SYX	0.1029										SYX	0.0666
								a	0.1506										a	0.05129
								b	12.83										b	0.7931
								c	271.4										c	0.005443
								d	0.5833										d	3.639
								MSE	0.01104										MSE	0.005221
								R²	0.5831										R²	0.9943
								SS	0.243										SS	0.1149
								SYX	0.1162										SYX	0.07988

## Sheet: IHF Kp
IHF Kp (2ug/ml)
mAb	nM
	600	200	66.6667	22.2222	7.40741	2.46914	0.823045	0.274348	0.0914495	0.0304832	0.0101611	BSA
1335	0.2266	0.1432	0.2501	0.1246	0.1115	0.1361	0.1426	0.1723	0.197	0.2297	0.2423	0.2836
	0.2148	0.1158	0.1187	0.1052	0.1217	0.1312	0.1426	0.2039	0.1799	0.1824	0.2457	0.4021
1337	0.096	0.0901	0.107	0.097	0.1184	0.1066	0.1365	0.1366	0.1512	0.1719	0.2007	0.2485
	0.1034	0.12	0.107	0.0937	0.105	0.1119	0.1398	0.1428	0.1611	0.1884	0.2095	0.3012
1338	0.1847	0.1119	0.1043	0.1239	0.1299	0.1207	0.1444	0.1574	0.1475	0.1784	0.2952	0.2471
	0.3469	0.144	0.0998	0.1002	0.1143	0.1117	0.126	0.1384	0.1526	0.1779	0.2425	0.2565
1341	0.3794	0.1688	0.1307	0.1106	0.115	0.1534	0.1234	0.1375	0.1773	0.2514	0.2446	0.3091
	0.2606	0.1381	0.1111	0.1029	0.1288	0.1223	0.1338	0.1236	0.1425	0.1654	0.3228	0.1955
1347	0.2385	0.1653	0.1656	0.1785	0.1543	0.1758	0.1949	0.2256	0.2073	0.266	0.2559	0.3019
	0.4145	0.2399	0.1441	0.1293	0.1571	0.1639	0.1697	0.1892	0.1886	0.2109	0.2469	0.3131
1361	0.3264	0.2003	0.2949	0.1399	0.1618	0.4506	0.7933	0.1719	0.1693	0.1946	0.2306	0.2732
	0.3371	0.1782	0.1557	0.1247	0.138	0.14	0.1597	0.572	0.187	0.2057	0.2234	0.2767
mAb	nM
	60	20	6.66667	2.22222	0.740741	0.246914	0.0823045	0.0274348	0.00914495	0.00304832	0.00101611	BSA
1068	3.6348	3.7382	3.692	3.6406	3.4822	3.3173	2.9972	2.3434	1.2699	0.6404	0.3775	0.2746
	3.792	3.8438	3.8127	3.7826	3.5583	3.3468	3.0816	2.3423	1.2774	0.6065	0.3624	0.2898
mAb	nM
	20	6.66667	2.22222	0.740741	0.246914	0.0823045	0.0274348	0.00914495	0.00304832	0.00101611	0.000338702	BSA
1330 (sup)	3.3909	3.5504	3.3416	3.2344	2.8461	2.0747	1.0951	0.545	0.3284	0.2539	0.2325	0.276
	3.5082	3.594	3.391	3.2003	2.8566	2.1576	1.1518	0.5142	0.337	0.2668	0.3181	0.298
								a	-0.5261										a	0.2441
								b	-0.01462										b	0.009972
								c	49.06										c	184.9
								d	0.836										d	0.1614
								MSE	0.002002										MSE	0.003512
								R²	0.1319										R²	0.0002074
								SS	0.04405										SS	0.07725
								SYX	0.04947										SYX	0.06551
								a	0.09814										a	0.2195
								b	-0.4399										b	-0.5175
								c	0.01442										c	65.04
								d	0.2952										d	0.2642
								MSE	6.868e-05										MSE	0.02541
								R²	0.9437										R²	0.005159
								SS	0.001511										SS	0.5591
								SYX	0.009162										SYX	0.1762
								a	-0.5331										a	0.2299
								b	-0.01084										b	1.101
								c	324.4										c	0.06495
								d	0.8113										d	3.478
								MSE	0.003665										MSE	0.003067
								R²	0.04259										R²	0.9983
								SS	0.08062										SS	0.06746
								SYX	0.06693										SYX	0.06122
								a	0.2814										a	0.1033
								b	0.02621										b	0.9436
								c	600										c	0.01841
								d	0.04163										d	3.723
								MSE	0.005259										MSE	0.006015
								R²	0.006446										R²	0.9962
								SS	0.1157										SS	0.1323
								SYX	0.08017										SYX	0.08574

## Sheet: IHF Hi
IHF Hi (2ug/ml)
mAb	nM
	600	200	66.6667	22.2222	7.40741	2.46914	0.823045	0.274348	0.0914495	0.0304832	0.0101611	BSA
1335	0.3091	0.1915	0.2812	0.2363	0.1815	0.3653	0.4215	0.2182	0.2423	0.309	0.2875	0.2837
	0.1911	0.13	0.1302	0.1279	0.1408	0.1784	0.6762	0.1924	0.1792	0.2142	0.2602	0.3572
1337	0.158	0.1167	0.1158	0.1248	0.1842	0.2281	0.7298	0.2846	0.1998	0.2825	0.2571	0.2902
	0.0486	0.1147	0.1202	0.1144	0.1357	0.1476	0.1585	0.1773	0.1893	0.2003	0.2079	0.2438
1338	0.2751	0.1607	0.1418	0.1316	0.1601	0.1509	0.1811	0.1781	0.1959	0.2004	0.2294	0.2437
	0.2169	0.1338	0.1316	0.1494	0.1263	0.1337	0.1496	0.1487	0.1945	0.1881	0.2138	0.2742
1341	0.2325	0.1491	0.1232	0.1626	0.1738	0.1369	0.1431	0.187	0.2245	0.1907	0.2002	0.2312
	0.2394	0.2239	0.2023	0.1719	0.1958	0.221	0.2542	0.2107	0.2209	0.2367	0.3602	0.2787
1347	0.1104	0.0992	0.113	0.1285	0.1283	0.1431	0.1464	0.1853	0.1707	0.2177	0.2945	0.3064
	0.096	0.1805	0.1036	0.1005	0.1234	0.1433	0.1462	0.1578	0.1576	0.191	0.221	0.3284
1361	0.2187	0.1647	0.111	0.1096	0.1168	0.247	0.1777	0.1601	0.1686	0.2016	0.2392	0.2867
	0.2243	0.1645	0.1901	0.1313	0.1911	0.2008	0.1552	0.1799	0.1771	0.2102	0.2332	0.2678
mAb	nM
	60	20	6.66667	2.22222	0.740741	0.246914	0.0823045	0.0274348	0.00914495	0.00304832	0.00101611	BSA
1068	2.0181	1.3489	0.5185	0.2725	0.171	0.143	0.1618	0.1518	0.1638	0.1987	0.21	0.2283
	2.3461	1.3935	1.0526	0.3626	0.1902	0.1454	0.1428	0.1257	0.194	0.181	0.1816	0.2367
mAb	nM
	20	6.66667	2.22222	0.740741	0.246914	0.0823045	0.0274348	0.00914495	0.00304832	0.00101611	0.000338702	BSA
1330	3.4075	3.4685	3.2913	3.0877	2.731	1.9432	1.0622	0.5576	0.3274	0.4356	0.2787	0.3064
	3.4714	3.442	3.2955	3.1107	2.764	1.9691	1.1157	0.5352	0.3498	0.2689	0.4117	0.3929
								a	0.1535
								b	-0.5447										a	-1.5
								c	67.65										b	-0.01362
								d	0.281										c	53.13
								MSE	0.01331										d	1.737
								R²	0.07579										MSE	0.0007849
								SS	0.2929										R²	0.6515
								SYX	0.1276										SS	0.01727
																			SYX	0.03097
								a	0.1233										a	0.1701
								b	-10.65										b	-0.9368
								c	2.418										c	0.003946
								d	0.2687										d	0.3997
								MSE	0.01215										MSE	0.001151
								R²	0.2836										R²	0.2555
								SS	0.2673										SS	0.02533
								SYX	0.1219										SYX	0.03752
								a	-0.2402										a	0.2916
								b	-0.01273										b	1.069
								c	600										c	0.0755
								d	0.557										d	3.421
								MSE	0.001349										MSE	0.003067
								R²	0.05521										R²	0.9982
								SS	0.02968										SS	0.06747
								SYX	0.0406										SYX	0.06122
								a	0.188										a	0.1551
								b	-0.7505										b	1.068
								c	0.000469										c	24.08
								d	1.163										d	2.934
								MSE	0.001739										MSE	0.01051
								R²	0.2838										R²	0.9747
								SS	0.03826										SS	0.2313
								SYX	0.0461										SYX	0.1134

## Sheet: Summary
mAb TRL#	ELISA KD (nM)
	S.a.	A.b.	K.p.	H.i.
	HU beta	IHF alpha	IHF alpha	IHF alpha
1068	0.01233	0.005443	0.01841	24.08
1330	0.06367	0.05985	0.06495	0.0755
1335	>305	No Binding	No Binding	No Binding
1337	5.5	No Binding	No Binding	No Binding
1338	26.9	No Binding	No Binding	No Binding
1341	No Binding	No Binding	No Binding	No Binding
1347	>300	>196	No Binding	No Binding
1361	6.1	>258	No Binding	No Binding
